# Supplementary material for: Atherosclerotic-Derived Endothelial Cell Response Conducted by Titanium Oxide Nanotubes
Source: Materials (Basel). 2023 Jan 13;16(2):794. doi: 10.3390/ma16020794 (PMC9865858; doi:10.3390/ma16020794)
Supplement: Supplementary file 1 [file materials-16-00794-s001.zip]

Archive with 1 entries (1 files):
- materials-2133283-supplementary.pdf
